# Supplementary material for: A gap and synergy analysis of the European research infrastructure (RI) ecosystem: advancing the novel GRACE-RI dedicated to plant genetic resources
Source: Ann Bot. 2025 Jun 10;136(2):275–85. doi: 10.1093/aob/mcaf092 (PMC12445849; doi:10.1093/aob/mcaf092)
Supplement: mcaf092_Supplementary_Data [file mcaf092_supplementary_data.zip]

Archive with 4 entries (4 files):
- aob-25033-s01.docx
- aob-25033-s03.docx
- aob-25033-s05.docx
- Supplementary Tables_revised.docx
